# Supplementary material for: Depletion of the RNA binding protein HNRNPD impairs homologous recombination by inhibiting DNA-end resection and inducing R-loop accumulation
Source: Nucleic Acids Res. 2019 Feb 25;47(8):4068–85. doi: 10.1093/nar/gkz076 (PMC6486545; doi:10.1093/nar/gkz076)
Supplement: Supplementary Data [file gkz076_supplemental_files.zip]

Archive with 2 entries (2 files):
- Supplementary Data.pdf
- Supplementary Table 1-.docx
